# Supplementary material for: miRNAs, target genes expression and morphological analysis on the heart in gestational protein-restricted offspring
Source: PLoS One. 2019 Apr 29;14(4):e0210454. doi: 10.1371/journal.pone.0210454 (PMC6507319; doi:10.1371/journal.pone.0210454)
Supplement: S1 File — (XLSX) [file pone.0210454.s005.xlsx]

## Sheet: Pregnant Dams
	Dams body weight (g)						Dams body weight gain (g)					Dams food intake (g)						Dams protein intake (g)
	Groups/ Time (weeks)	0	1	2	3			NP (n=21)	LP (n=31)			Groups/ Time (weeks)	1	2	3			Groups/ Time (weeks)	1	2	3
	NP (n=21)	270	287	312	398			128	63			NP (n=21)	118.15	121.15	150.7			NP (n=21)	20.0855	20.5955	25.619
		249	262	300	357			108	61				95.1	129.9	123.1				16.167	22.083	20.927
		243	262	304	354			108	91				99.5	114.6	146.7				16.915	19.482	24.939
		240	264	302	350			110	76				113.9	118.3	134				19.363	20.111	22.78
		272	281	302	355			83	86				98.9	101.85	106.95				16.813	17.3145	18.1815
		264	274	307	347			83	66				106.73	119.63	131.43				18.1441	20.3371	22.3431
		217	249	273	323			106	75				104	95	103				17.68	16.15	17.51
		279	296	339	406			127	121				99.5	119.5	139				16.915	20.315	23.63
		228	274	297	348			120	91				108	129	104				18.36	21.93	17.68
		232	261	297	325			93	70				112.5	117	103.1				19.125	19.89	17.527
		229	277	304	373			144	87				132.5	111	122.3				22.525	18.87	20.791
		223	245	279	330			107	103				109.4	121.7	117				18.598	20.689	19.89
		273	292	335	385			112	108				170	148.9	101.1				28.9	25.313	17.187
		230	260	285	341			111	100				144.3	96.3	118.9				24.531	16.371	20.213
		242	248	276	325			83	96				104	103.8	100.9				17.68	17.646	17.153
		241	273	305	353			112	97				130.7	129.1	131.1				22.219	21.947	22.287
		235	268	308	370			135	96				62.8	132.6	140				10.676	22.542	23.8
		279	296	339	406			127	75				99.5	119.5	139				16.915	20.315	23.63
		231	258	299	293			62	83				106.5	123.5	99				18.105	20.995	16.83
		228	274	297	348			120	83				95	107	139				16.15	18.19	23.63
		233	269	308	361			128	64				123	140.5	131.5				20.91	23.885	22.355
	LP (n=31)	267	282	310	330				88			LP (n=31)	151.85	147.15	142.3			LP (n=31)	9.111	8.829	8.538
		241	253	271	302				96				104.75	101.15	137.9				6.285	6.069	8.274
		246	273	301	337				88				140.9	156.3	105.6				8.454	9.378	6.336
		235	244	274	311				89				122.7	132.6	132.8				7.362	7.956	7.968
		232	247	277	318				86				128	134.9	124.2				7.68	8.094	7.452
		238	252	274	304				87				121	121.5	111.8				7.26	7.29	6.708
		242	255	282	317				79				121.1	137.4	124.4				7.266	8.244	7.464
		233	284	301	354				88				153.2	155.6	117.6				9.192	9.336	7.056
		230	256	276	321				105				114.5	96	116.5				6.87	5.76	6.99
		242	261	279	312				99				124	123.2	123.8				7.44	7.392	7.428
		235	259	283	322								88	126	119				5.28	7.56	7.14
		235	271	297	338								133.5	119	158.5				8.01	7.14	9.51
		209	235	267	317								105	111	135.8				6.3	6.66	8.148
		246	283	319	346								122.5	157.5	131				7.35	9.45	7.86
		257	289	326	353								116.5	155.5	128				6.99	9.33	7.68
		207	246	272	304								117	109	117				7.02	6.54	7.02
		259	293	323	355								144.5	155.7	144.8				8.67	9.342	8.688
		233	266	291	308								120	138.5	98.4				7.2	8.31	5.904
		224	244	270	307								131.3	133.4	109.7				7.878	8.004	6.582
		219	252	273	302								139.2	132.3	113.2				8.352	7.938	6.792
		257	288	311	321								162.4	146.3	86.7				9.744	8.778	5.202
		254	286	322	342								148.8	139.9	100.9				8.928	8.394	6.054
		252	273	292	348								148.3	142	141.9				8.898	8.52	8.514
		220	254	281	308								135.9	139.6	76.1				8.154	8.376	4.566
		250	278	305	339								167.2	151.9	129.1				10.032	9.114	7.746
		242	256	290	328								110.3	144.7	108				6.618	8.682	6.48
		235	259	283	322								88	126	119				5.28	7.56	7.14
		231	261	287	310								149	146.2	145.8				8.94	8.772	8.748
		230	275	286	318								118	147.5	150.5				7.08	8.85	9.03
		252	286	317	357								157	138.3	118.7				9.42	8.298	7.122
		229	268	299	328								122	142	143				7.32	8.52	8.58

## Sheet: Offspring
	Male Birth weight (g)				Male Anogenital distance (arbitrary units)				12 days old Male Body weight (g)			16 weeks old Male Body weight (g)																	Total Male Food Intake (g)				Weekly Systolic Blood Pressure (mmHg)														LV weight/ Body weight (kg/g)
	NP (n=103)	LP (n=107)			NP (n=103)	LP (n=107)			NP (n=11)	LP (n=13)		Groups/ Time (weeks)	3	4	5	6	7	8	9	10	11	12	13	14	15	16			NP (n=9)	LP (n=18)			Groups/ Time (weeks)	6	7	8	9	10	11	12	13	14	15	16			NP - 12d (n=6)	LP - 12d (n=6)	NP - 16w (n=8)
	6.1	7.9			2.1071	1.2603			21.23	22.61		NP (n=9)	54	79	131	179	226	262	307	336	355	371	391	403	414	414			2104	2280.5			NP (n=9)		140	135.49	142.12	145.75		142.29	150.44	143.61	145.24	152.89			3.072	2.9739	1.8034
	6.3	7.1			2.1874	1.1655			25.47	24.56			52	76	131	182	233	288	337	373	388	423	446	461	476	488			2505.7	2543.5					129.31	137.2	146.02	151.17		132.19	161.41	135.45	145.62	146.35			2.5739	3.1783	1.8079
	6.3	7			1.5918	1.2808			26.06	26.28			63	89	141	192	241	294	352	375	402	430	447	463	497	497			2559.6	2286.7				136.79	161.75	144.81	153.41		134.16	145.72	135.98	156.14	140.89	150.92			2.936	3.0647	1.5904
	6.4	6			1.6266	1.2382			25.82	19.51			64	93	152	210	260	304	353	369	396	422	443	464	471	476			2464	2230.32				129.01	146.39	154.27	155.77		152.67	144.97	154.85	154.95	156.16	154.12			3.0286	2.8444	1.7534
	6.3	4.7			1.9384	1.5701			24.74	23.18			71	90	140	189	235	291	335	367	388	416	431	446	457	459			2338.93	2050.8				130.82	154.73	161.48	148.88		141.76	132.93	134.1	141.76	146.33	136.35			3.855	2.9792	1.8533
	5.1	5			1.586	1.6433			25	18.1			60	90	137	183	224	278	316	334	366	390	404	417	434	440			2250.4	2172.72				127.97	142.03	160.21	135.36		153.43	148.41	137.27	139.04	140.17	149.61			3.1957	2.7667	1.766
	5.8	4.8			1.2356	1.4939			23	23			60	93	141	188	244	289	319	351	371	399	411	423	439	442			2343.2	2313.9				135.31	135.57	154.03	148.47		141.22	145.01	134.8	137.86	148.66	135.3					1.9323
	6.3	5			1.516	1.4854			25	23			58	81	145	196	254	289	325	356	389	408	423	435	446	457			2274.7	2338.1					124.81	146.73	148.54	152.64		136.58	149.86	139.89	131.45	152.3					1.8578
	6.2	5.3			1.6221	1.5715			28	17			61	86	151	208	264	318	367	402	428	457	496	505	514	535			2581.7	2238.3					133.61	149.52	141.7	152.05		132.41	139.28	135.31	141.08	156.78
	6.3	5.1			1.581	1.679			20	27		LP (n=18)	59	85	148	202	255	305	334	364	385	410	429	440	450	449				2260.8			LP (n=18)		127.93	165.92	156.83	177.98		170.26	166.75	169.44	172.57	170.33
	6.5	4.9			1.7254	1.7663			23	24			57	87	152	203	254	312	360	385	407	439	462	479	496	507				2285.2					135.08	158.49	154.37	175.85		161.38	162.53	173.17	163.19	168.71
	6.4	4.9			1.255	1.3188				24			58	85	147	193	238	289	323	359	385	406	427	437	447	465				2215					143.49	164.3	160.95	163.53		167.17	152.31	180.42	181.64	181.52
	6.5	6.1			1.1649	1.1931				21			56	88	140	181	230	272	308	345	382	399	416	422	424	436				2384.9					157.33			156.69	151.22	174.44	165.3	167.79	150.07	161.84
	6.4	6			1.4843	1.3428							59	75	117	158	192	239	273	314	342	364	379	394	409	414				2418.3				131.27	174.8	152.28	153.15		177.2	158.21	158.13	169.19	169.75	180.14
	6.2	5.9			1.8052	1.6104							57	74	127	180	213	265	304	325	350	375	388	400	410	420				2265.8				132.16	161.24	162.52	143.73		159.45	158.62	171.86	165.98	174.5	169.08
	6.5	5.6			1.5202	1.4303							62	87	151	204	257	310	357	393	408	451	475	488	501	514				2036.75					128.16	163.64	157.93	159.24		151.05	167.45	151.54	172.35	179.4
	6.8	5.5			1.8157	1.6486							63	86	148	195	242	293	332	374	397	429	449	462	475	484				2174.22					130.46	156.63	151.91	150.9		159.45	160.74	153.65	156.55	160.52
	6.8	5.7			1.3488	1.5003							49	88	143	196	248	290	328	346	367	396	409	415	420	432				2231.32					133.66	162.67		170.9		168.28	172.19	169.01	166.07	162.82
	6.8	5.8			1.6285	1.5361							42	77	138	192	245	295	341	372	389	413	448	452	455	470									149.79	159.15	176.21	157.85		183.6	166.16	178.14	165.24	166.22
	6.6	6			1.6521	1.4033							54	78	132	186	231	268	312	333	356	382	391	400	416	416								130.14	150.04	157.89	174.88		158.07	166.62	166.85	164.79	170.45	165.55
	7.1	5.6			1.5505	1.3233							58	78	138	198	252	298	336	362	387	408	422	436	454	464								132.92	153.54	158.44	160.41		176.83	160.32	155.1	156.05	152.09	155.92
	6.8	5.6			1.5254	1.1995							59	79	135	190	232	282	332	371	404	431	450	470	489	484								132.94	163.01	164.9	154.94		172.69	155.22	180.48	179.89	173.57	181.7
	7.1	6.2			1.4234	1.5241							55	77	137	188	238	288	328	353	374	385	418	427	435	442									137.9	147.13	156.78	153.13		184.37	169.93	177.77	173.58	172.87
	5.9	5.9			1.1867	1.5551							59	79	138	187	235	289	322	329	368	402	433	437	440	451									132.51	146.95	154.67	166.07		163.22	155.95	156.78	163.15	157.09
	6.4	5.8			1.4779	1.4861							54	79	131	176	232	265	288	309	337	347	356	365	369	374									146.05	142.25		146.39	186.05	164.74	164.75	175.82	152.46	146.57
	6.1	5.7			1.5034	1.3547							51	80	133	181	229	278	311	334	370	383	396	409	413	416									151.68	134.99		166.45	169.43	159.6	150.86	170.94	159.48	171.13
	5.9	6			1.0927	1.7665							52	76	124	172	218	262	303	326	348	375	384	393	394	398								133.24	144.64	167.17	169.4		170.67	152.18	184.55	182.16	180.14	182.65
	6	5.9			1.255	1.7875
	6.5	5.8			1.1712	1.2523
	5.9	4.5			1.2767	1.7142
	6.6	4.4			1.2286	1.4646
	6.9	4.6			1.1526	1.5814
	6.6	4.5			1.1548	1.593
	6.7	4.7			1.1954	1.3432
	6.5	4			1.3428	1.5119
	7.3	6.9			1.1199	1.4077
	6.7	6.5			1.1622	1.2914
	5.8	6.6			1.1675	1.2422
	5.7	6.4			1.1346	1.1419
	4.6	6.1			1.1462	1.1274
	4.9	6.7			0.8965	1.3261
	4.4	4.7			1.077	1.4149
	5.2	5.5			1.0774	1.3766
	5.1	5.2			1.3314	1.2756
	5.6	4.6			1.4081	1.3228
	5.6	4.6			1.2148	1.4491
	5.5	4			1.5152	1.304
	5.9	5			1.413	1.3743
	5.9	4.7			1.367	1.2238
	6.3	5.4			1.3218	1.2198
	6	5.1			1.4466	1.2665
	5.8	5.2			1.3008	1.3738
	5.9	5.1			1.1882	1.4756
	6.4	5.3			1.32	1.4224
	6.8	5.5			1.1566	1.354
	6.8	5			1.2507	1.0293
	6.1	4.9			1.11	1.4366
	6.2	3.9			1.1447	1.1753
	6.1	6.2			1.23	1.33
	7	5			1.1843	1.2749
	5.9	4.7			1.2388	1.2596
	6.2	5.5			1.3037	1.2067
	6.3	5			1.1085	1.4737
	5.9	4.9			1.2478	1.1893
	5.8	4.9			1.2248	1.2187
	6.5	4.7			1.1548	1.3731
	6.2	4.7			1.0351	1.2358
	7	4.4			1.2618	1.3365
	5.8	5.3			1.4479	1.1643
	6.8	5.3			1.3103	1.1242
	6	4.9			1.1068	1.1598
	6.2	5.9			1.6419	1.1622
	6.4	6.4			1.2324	1.1419
	6.9	5.5			1.633	1.3596
	6	5.8			1.3853	1.3636
	6.1	5.8			1.1799	1.1966
	6.1	5.3			1.2193	1.4224
	6.4	5			1.4749	1.0702
	6	5.8			1.1159	1.6586
	6.4	5.7			1.4273	1.2428
	6.3	4.8			1.1293	1.2746
	6.8	5.5			1.3043	1.8298
	6.3	4.6			1.2041	1.6175
	6.8	4.6			1.1548	1.6235
	6.8	5			1.2711	1.4503
	6.6	4.9			1.1282	1.4954
	6.2	4.9			1.2927	1.9017
	6.8	4.8			1.1533	1.3161
	6.4	4.4			0.9765	1.7209
	7.1	6.8			1.0612	1.441
	6.5	7			1.0662	1.3278
	6.8	6.2			1.0821	1.3935
	6.7	6.4			1.1728	1.088
	6.5	6.3			1.2955	1.11
	7.3	5.4			1.2351	1.3851
	6.7	6			1.1257	1.4088
		5.2			1.2019	1.2699
		5.5			1.077	1.3087
		5.3			0.9501	1.3134
		5.2			0.8965	1.2295
		5.2			1.077	1.4315
		5.5			1.0774	1.167
		4.8			1.3314	1.3516
		4.8				1.5591
		6.2				1.3064
		6.7				1.2465
		6.6				1.1409
[truncated: 13 more columns]

## Sheet: miRNAs expression
	12 days old male offspring (n=4)					16 weeks old male offspring (n=4)
		log10(p)	log2(fold change)				log10(p)	log2(fold change)
	mmu-let-7b	0.1463	-0.0893			mmu-let-7b	1.7696	0.2388
	mmu-let-7c	0.0070049	0			mmu-let-7c	0.1152	-0.0439
	mmu-let-7d	0.0357	0.0286			mmu-let-7d	0.4855	0.0841
	mmu-let-7e	0.0511	-0.0145			mmu-let-7e	0.104	0.0426
	mmu-let-7g	0.4647	-3.3219			mmu-let-7g	1.3468	-0.1844
	mmu-let-7i	0.1637	-0.0893			mmu-let-7i	0.4225	0.2265
	mmu-miR-1	0.2027	0.1763			mmu-miR-1	0.1457	-0.1203
	rno-miR-1	0.4647	-0.1361			rno-miR-1	0.3585	-0.1844
	mmu-miR-7a	0	0			mmu-miR-7a	0.1637	14.2701
	mmu-miR-7b	0	0			mmu-miR-7b	0	0
	mmu-miR-9	0.0526	0.0426			mmu-miR-9	0.011	-0.0145
	mmu-miR-10a	0.1343	-0.1844			mmu-miR-10a	0.8794	-0.6439
	mmu-miR-10b	0.5406	0.9928			mmu-miR-10b	0.8633	-1.5564
	mmu-miR-15a	0	0.111			mmu-miR-15a	0.5003	-0.4344
	mmu-miR-15b	0.699	0.4957			mmu-miR-15b	0.2197	0.0976
	mmu-miR-16	0.1637	0.2265			mmu-miR-16	0.1101	-0.0439
	rno-miR-17-3p	0.1355	0.2388			rno-miR-17-3p	0.1574	0.3896
	mmu-miR-18a	0.2581	0.2869			mmu-miR-18a	0.4214	-1.3585
	mmu-miR-18b	0.1637	-4.3219			mmu-miR-18b
	mmu-miR-19a	0.3134	0.189			mmu-miR-19a	0.3002	-0.2345
	mmu-miR-19b	0.699	0.263			mmu-miR-19b	0.1518	0.0841
	mmu-miR-20a	0.3134	0.2141			mmu-miR-20a	0.0043648	0
	mmu-miR-20b	0.1101	0.111			mmu-miR-20b	0.0477	0.0841
	rno-miR-20b-3p					rno-miR-20b-3p
	mmu-miR-21	0.2048	0.1243			mmu-miR-21	0.0752	0.0566
	mmu-miR-23b	0.1068	0.189			mmu-miR-23b	0.2692	0.3219
	mmu-miR-24	0.3134	0.3448			mmu-miR-24	0.7282	-0.2515
	mmu-miR-25	0.1361	0.1763			mmu-miR-25	0.0182	0.0286
	mmu-miR-26a	0.1637	-0.0893			mmu-miR-26a	0.0186	-0.0145
	mmu-miR-26b	0.4647	-0.304			mmu-miR-26b	0.1918	0.0976
	mmu-miR-27a	0.0953	0.0566			mmu-miR-27a	0.3788	-0.2515
	mmu-miR-27b	0.5719	0.4222			mmu-miR-27b	0.4437	0.4542
	mmu-miR-28	0.0545	-0.074			mmu-miR-28	0.1561	0.0976
	mmu-miR-29b	0.699	4.4249			mmu-miR-29b	0.1972	-0.2009
	mmu-miR-29c	0.0306	-0.0439			mmu-miR-29c	0.1612	0.0976
	mmu-miR-30b	0.0096611	0.0144			mmu-miR-30b	0.0904	-0.0291
	mmu-miR-30c	1.0526	0.0144			mmu-miR-30c	0.0991	-0.0439
	mmu-miR-30d	0.2168	-0.2009			mmu-miR-30d	0.1051	-0.0291
	mmu-miR-32	0.2055	0.4005			mmu-miR-32	0.8416	-3.6439
	mmu-miR-34a	0.0711	0.0704			mmu-miR-34a	0.8729	-0.1844
	mmu-miR-34c	0.1637	1.669			mmu-miR-34c	0.8729	-3.6439
	mmu-miR-93	0.2277	0.251			mmu-miR-93	0.6882	-0.3771
	mmu-miR-96	0.1637	-6.6439			mmu-miR-96	0.4486	-4.6439
	mmu-miR-98	0.3261	0.3785			mmu-miR-98	0.384	-0.5564
	mmu-miR-99a	0.1555	0.3334			mmu-miR-99a	0.5768	-1.9159
	mmu-miR-99b	0.054	0.0841			mmu-miR-99b	0.3179	-0.1844
	mmu-miR-100	0.4647	-1.1844			mmu-miR-100	0.4976	-0.415
	mmu-miR-101a	0.2882	0.3448			mmu-miR-101a	0.1135	-0.1047
	mmu-miR-103	0.0106	0.0144			mmu-miR-103	0.1649	-0.1844
	mmu-miR-105	0.1637	2.272			mmu-miR-105	0.2874	1.774
	mmu-miR-107	0.2628	0.4222			mmu-miR-107	1.6778	-2.3959
	mmu-miR-122	0.1637	4.842			mmu-miR-122	0.1637	-5.0589
	mmu-miR-124	0.0526	-0.3401			mmu-miR-124	0.1637	-1.3585
	mmu-miR-125a-3p	0.4647	-2.3219			mmu-miR-125a-3p	3.2218	5.4998
	mmu-miR-125a-5p	0.5017	0.669			mmu-miR-125a-5p	0.4034	-0.2009
	mmu-miR-125b-5p	0.0021769	0			mmu-miR-125b-5p	0.06	0.0286
	mmu-miR-126-3p	0.1811	0.2141			mmu-miR-126-3p	0.1864	-0.074
	mmu-miR-126-5p	0.3089	0.251			mmu-miR-126-5p	0.163	-0.1203
	mmu-miR-127	0.6308	0.4957			mmu-miR-127	1.5376	-5.6439
	mmu-miR-128a	0.2226	0.4114			mmu-miR-128a	0.6383	-1.5146
	mmu-miR-129-3p	0.6234	-0.7612			mmu-miR-129-3p	0.0526	0.4751
	mmu-miR-130a	0.0878	-0.0291			mmu-miR-130a	0.0814	-0.0439
	mmu-miR-130b	0.4647	-0.0589			mmu-miR-130b	0.1186	-0.3219
	mmu-miR-132	0.4647	0.275			mmu-miR-132	0.9101	-1.3585
	mmu-miR-133a	0.0526	0.0976			mmu-miR-133a	0.2782	-0.074
	mmu-miR-133b	0.295	-0.1844			mmu-miR-133b	0.0696	0.0286
	mmu-miR-134	0.2097	0.3334			mmu-miR-134	0.2596	0.5361
	mmu-miR-135a	0.4647	-5.0589			mmu-miR-135a	0.1637	3.144
	mmu-miR-135b	0.1637	-3.6439			mmu-miR-135b
	mmu-miR-136	0.0926	0.111			mmu-miR-136	0.4647	-2.8365
	mmu-miR-137	0.4647	8.0447			mmu-miR-137	0.4647	4.0418
	mmu-miR-138	0.5884	0.669			mmu-miR-138	0.0799	-0.0893
	mmu-miR-139-3p	0.1637	-0.0589			mmu-miR-139-3p	0.2832	0.5656
	mmu-miR-139-5p	0.0223	0.0286			mmu-miR-139-5p	0.1451	0.0704
	mmu-miR-140	0.0762	0.0841			mmu-miR-140	0.7825	0.263
	mmu-miR-141	0.4647	1.6415			mmu-miR-141	1.2441	7.5204
	mmu-miR-142-3p	0.4214	0.275			mmu-miR-142-3p	1.4559	0.8953
	mmu-miR-142-5p	0.4895	1.511			mmu-miR-142-5p	0.0526	2.4957
	snoRNA135	0.3134	0.433			snoRNA135	0.0458	0.0566
	mmu-miR-145	0	-0.0893			mmu-miR-145	0.1624	-0.074
	mmu-miR-146a	0.3134	0.1375			mmu-miR-146a	0.7471	-0.152
	mmu-miR-146b	0	0.263			mmu-miR-146b	0.475	0.189
	mmu-miR-147	0.1637	-3.6439			mmu-miR-147	0.1637	-2.2243
	mmu-miR-148a	0.1409	0.275			mmu-miR-148a	0.1965	0.1635
	mmu-miR-148b	0.6216	0.8156			mmu-miR-148b	1.2441	0.7908
	mmu-miR-150	0.1637	0.0976			mmu-miR-150	0.1568	0.0704
	mmu-miR-151-3p	0.6326	0.516			mmu-miR-151-3p	0.5591	-0.5995
	mmu-miR-152	0.2299	-0.2176			mmu-miR-152	0.209	-0.1361
	mmu-miR-153	0.4647	10.3798			mmu-miR-153	0.4647	2.943
	mmu-miR-154					mmu-miR-154
	mmu-miR-181a	0.3134	-0.152			mmu-miR-181a	1.3468	-0.3771
	mmu-miR-181c	0.0311	-0.0589			mmu-miR-181c	1.5376	-1.8365
	mmu-miR-182	0.2534	-0.737			mmu-miR-182	1.6021	6.6013
	mmu-miR-183	0.1637	1.5607			mmu-miR-183	0.1637	2.5945
	mmu-miR-184	2.1805	1.4699			mmu-miR-184	1.5376	-3.4739
	mmu-miR-185	0.0052431	0			mmu-miR-185	0.3605	-0.2863
	mmu-miR-186	0.3134	0.2141			mmu-miR-186	0.1163	0.0704
	mmu-miR-190	0.6517	1.6182			mmu-miR-190	0.5591	-0.5353
	mmu-miR-191	0.1561	0.251			mmu-miR-191	0.1284	0.0841
	mmu-miR-192	1.7212	1.3329			mmu-miR-192	0.342	-0.2345
	mmu-miR-193	0.0555	-0.0831			mmu-miR-193	0.2874	0.3219
	mmu-miR-193b	0.8508	0.669			mmu-miR-193b	0.4045	-0.2863
	mmu-miR-194	0.426	0.4222			mmu-miR-194	0.0526	0.1635
	mmu-miR-195	0.4067	0.2265			mmu-miR-195	0.2832	-0.1047
	mmu-miR-196b	0.4647	-6.6439			mmu-miR-196b	0.3449	0.926
	rno-miR-196c	0.9431	1.4489			rno-miR-196c	0.3279	0.9561
	mmu-miR-197	0.0969	0.2016			mmu-miR-197	0.0526	0.2388
	mmu-miR-199a-3p	0.4647	0.111			mmu-miR-199a-3p	0.0482	0.0286
	mmu-miR-199a-5p	0.699	-6.6439			mmu-miR-199a-5p	0.2204	0.774
	mmu-miR-200a	0.9431	5.1534			mmu-miR-200a	0.0526	-0.1361
	mmu-miR-200b	0.4486	1.4957			mmu-miR-200b	0.0526	-4.6439
	mmu-miR-200c	0.3134	0.3896			mmu-miR-200c	0.9431	-0.7859
	mmu-miR-201	0	0			mmu-miR-201	0.1637	-5.0589
	mmu-miR-202-3p	0.0975	0.189			mmu-miR-202-3p	0.2328	-0.3771
	mmu-miR-202-5p					mmu-miR-202-5p
	mmu-miR-203	0.2	-0.2688			mmu-miR-203	0.0926	-0.2009
	mmu-miR-204	0.0306	-0.0589			mmu-miR-204	1.0315	-0.7784
	mmu-miR-205	0.1637	3.1522			mmu-miR-205
	mmu-miR-207	0	0			mmu-miR-207	0.1637	-5.0589
	rno-miR-207	0.2175	-0.3771			rno-miR-207	0.4647	-1.5995
	mmu-miR-208	0.0273	-0.0589			mmu-miR-208	0.1637	-0.2176
	mmu-miR-208b	0.1891	-0.2345			mmu-miR-208b	0.2899	-1.0589
	mmu-miR-210	0.6162	0.433			mmu-miR-210	0.1308	0.0841
	mmu-miR-211	0.2197	0.1763			mmu-miR-211	0.3125	-0.2345
	mmu-miR-214	0.3134	0.3103			mmu-miR-214	0.04	0.0286
	mmu-miR-215	0	2.1276			mmu-miR-215	0.1637	2.7398
	snoRNA202	0.0526	0.3103			snoRNA202	0.4647	2.2234
	mmu-miR-216a					mmu-miR-216a
	mmu-miR-216b	0.1637	3.1473			mmu-miR-216b
	mmu-miR-217	0.1637	4.4195			mmu-miR-217	0.1637	0.8953
	mmu-miR-218	0.0526	0			mmu-miR-218	0.699	-0.1361
	mmu-miR-219	0.0526	1.4383			mmu-miR-219	0.0526	0.8718
	mmu-miR-220					mmu-miR-220
	mmu-miR-221	0.1487	-0.1203			mmu-miR-221	0.0526	1.9411
	mmu-miR-222	0.2226	0.2141			mmu-miR-222	0.214	-0.0893
	mmu-miR-223	0.5272	0.4436			mmu-miR-223	0.0119	0.0144
	mmu-miR-224	0	2.1342			mmu-miR-224	0.5186	0.585
	mmu-miR-290-3p					mmu-miR-290-3p
	mmu-miR-291a-3p	0.1637	-3.4739			mmu-miR-291a-3p
	mmu-miR-291b-5p					mmu-miR-291b-5p
	mmu-miR-292-3p	0.1637	2.0332			mmu-miR-292-3p	0.4647	5.1052
	mmu-miR-293					mmu-miR-293
	mmu-miR-294					mmu-miR-294
	mmu-miR-295					mmu-miR-295
	mmu-miR-296-3p	0.1637	-3.0589			mmu-miR-296-3p
	mmu-miR-296-5p	0.1403	-0.1361			mmu-miR-296-5p	0.7825	0.7312
	mmu-miR-297c	0.4647	2.8934			mmu-miR-297c
	mmu-miR-297b-5p					mmu-miR-297b-5p
	mmu-miR-298	0.1637	-0.3219			mmu-miR-298	0.5436	1.0286
	mmu-miR-301a	0.1169	0.111			mmu-miR-301a	0.2013	-0.1681
	mmu-miR-301b	0.1811	-0.1844			mmu-miR-301b	0.6655	-0.3585
	mmu-miR-302a	0.9431	-6.6439			mmu-miR-302a
	mmu-miR-302c	0.1637	4.0626			mmu-miR-302c
	mmu-miR-302d	0.1637	-4.0589			mmu-miR-302d
	mmu-miR-320	0.3316	0.3103			mmu-miR-320	0.699	0.189
	mmu-miR-323-3p	0.3391	-0.3219			mmu-miR-323-3p	0.3316	0.7908
	mmu-miR-324-5p	0.068	0.0976			mmu-miR-324-5p	2.2218	-1.152
	mmu-miR-325					mmu-miR-325
	rno-miR-327	0.3645	0.4647			rno-miR-327	0.8827	-1
	mmu-miR-328	0.1343	-0.0589			mmu-miR-328	0.51	0.1763
	mmu-miR-329					mmu-miR-329
	mmu-miR-330	0.1637	-2.8365			mmu-miR-330
	mmu-miR-331-3p	0.2628	0.2987			mmu-miR-331-3p	0.0209	0.0144
	mmu-miR-331-5p	0.2403	-0.4344			mmu-miR-331-5p	0.5361	1.1375
	rno-miR-333	0.4647	-4.3219			rno-miR-333	0.0526	0.0841
	mmu-miR-335-3p	0.1637	0.8718			mmu-miR-335-3p	0.6364	1.1635
	mmu-miR-335-5p	0.6383	0.5261			mmu-miR-335-5p	1.0052	-0.3401
	rno-miR-336	0.0348	0.111			rno-miR-336	0.0526	-0.152
	mmu-miR-337-3p	0.065	0.1763			mmu-miR-337-3p
	mmu-miR-337-5p	0	-1.1203			mmu-miR-337-5p	0.2733	-0.889
	mmu-miR-338-3p	0	-1.2863			mmu-miR-338-3p	0.0526	-1.4739
	mmu-miR-339-3p	0.2684	-0.7612			mmu-miR-339-3p	0.0526	-0.889
	rno-miR-339-3p	0.1713	-0.2009			rno-miR-339-3p	0.4001	-0.2009
	mmu-miR-339-5p	0.0155	0.0286			mmu-miR-339-5p	0.2269	-0.1844
	mmu-miR-340-3p	0.1831	-0.304			mmu-miR-340-3p	0.466	-0.6897
	mmu-miR-340-5p	0.1391	-0.1361			mmu-miR-340-5p	0.1662	0.2388
	mmu-miR-342-3p	0.3134	0.3103			mmu-miR-342-3p	0.5528	-0.1844
	mmu-miR-342-5p	0.699	-0.3401			mmu-miR-342-5p	0.5171	-0.454
	rno-miR-343	0.4647	2.3448			rno-miR-343	0.1637	-2.8365
	mmu-miR-344	0.1637	3.4712			mmu-miR-344
	rno-miR-344-3p					rno-miR-344-3p
	rno-miR-344-5p	0.1637	-5.6439			rno-miR-344-5p
	mmu-miR-345-3p					mmu-miR-345-3p	0.4101	0.3103
	rno-miR-345-3p	0.2269	0.3674			rno-miR-345-3p	0.4622	-0.6666
	mmu-miR-345-5p	0.0061231	-0.0145			mmu-miR-345-5p
	mmu-miR-346	0.1637	-3.8365			mmu-miR-346
	rno-miR-346	0	0			rno-miR-346	0.4647	3.2795
	rno-miR-347	0	0.7225			rno-miR-347	0.1593	-0.5146
	rno-miR-349	0.1637	-3.4739			rno-miR-349	0.4647	-3.6439
	mmu-miR-350	0.4486	-0.5778			mmu-miR-350	0.4089	0.516
	rno-miR-351	0.426	0.6229			rno-miR-351	0.2823	0.275
	mmu-miR-361	0.0526	0.0704			mmu-miR-361	0.6038	-1.4344
	mmu-miR-362-3p	0.6402	1.257			mmu-miR-362-3p	0.6162	-1.5995
	mmu-miR-363	0.9431	3.4686			mmu-miR-363
	mmu-miR-365	0.3188	0.4005			mmu-miR-365	0.0311	-0.0291
	mmu-miR-367	0.8996	-0.4344			mmu-miR-367	0.0526	-0.2176
	mmu-miR-369-3p	0.1637	-3.1844			mmu-miR-369-3p
	mmu-miR-369-5p	0.3134	-0.304			mmu-miR-369-5p	0.1637	1.2449
	mmu-miR-370	0.4895	0.7137			mmu-miR-370	0.0526	0
	mmu-miR-375	0	0			mmu-miR-375	0.4647	-3.8365
	mmu-miR-376a	0.2358	-0.2009			mmu-miR-376a	0.1637	-1.4344
	mmu-miR-376b	0.1637	0.1506			mmu-miR-376b	0.1637	-0.2009
	mmu-miR-376c	1.5376	0.6781			mmu-miR-376c	0.2284	-0.4941
	mmu-miR-377	0.1637	-0.454			mmu-miR-377
	rno-miR-377					rno-miR-377
	mmu-miR-379	0.4949	0.4854			mmu-miR-379
	mmu-miR-380-3p	1.5376	3.9486			mmu-miR-380-3p
	mmu-miR-380-5p	1.5528	2.3951			mmu-miR-380-5p	0.1637	-3.0589
	mmu-miR-381					mmu-miR-381
	mmu-miR-382	0.3134	-0.152			mmu-miR-382	0.1637	-1.1203
	mmu-miR-383	0.0526	0.4114			mmu-miR-383	2.699	-2.5995
	mmu-miR-384-3p	0	0			mmu-miR-384-3p	0.1637	-1.152
	mmu-miR-384-5p	0.3458	-0.4941			mmu-miR-384-5p	0.0655	0.0841
	mmu-miR-409-3p	0.699	0.9561			mmu-miR-409-3p	0.699	0.2265
	mmu-miR-409-5p	0.9431	-2.5564			mmu-miR-409-5p	0.4647	1.6088
	mmu-miR-410	0.3028	0.4957			mmu-miR-410	0.2426	0.6229
	mmu-miR-411	0.0101	0.0144			mmu-miR-411	0.6345	-0.737
	rno-miR-421	0.2495	-0.4941			rno-miR-421
	mmu-miR-423-5p	0.1713	-0.4941			mmu-miR-423-5p	2.2218	-3.1844
	mmu-miR-425	0.2848	0.2869			mmu-miR-425	0.3686	0.1506
	mmu-miR-429	0.7496	0.7312			mmu-miR-429	0.5986	0.4436
	mmu-miR-431	0.7328	-0.7131			mmu-miR-431	0.5735	-0.3771
	mmu-miR-433	0.4089	0.7312			mmu-miR-433
	mmu-miR-434-3p	0.4908	0.6508			mmu-miR-434-3p	0.2027	-0.3401
	mmu-miR-434-5p	0.1637	2.9467			mmu-miR-434-5p
	mmu-miR-448	0.7852	0.4542			mmu-miR-448	0.5735	-0.3959
	mmu-miR-449a	0.3439	0.6508			mmu-miR-449a	0.3298	-0.6897
	mmu-miR-449b	0.3134	-1.2176			mmu-miR-449b	0.1637	-0.6897
	mmu-miR-450a-5p	0	0.2987			mmu-miR-450a-5p	0.4622	-0.4941
	mmu-miR-450b-5p	0.699	-1.3959			mmu-miR-450b-5p	0.4559	1.0286
	mmu-miR-451	1.8861	0.8074			mmu-miR-451	0.0894	0.1243
	mmu-miR-453					mmu-miR-453
	mmu-miR-455	0.1331	0.4647			mmu-miR-455	0.684	-1.3219
	mmu-miR-465a-3p					mmu-miR-465a-3p
	mmu-miR-465a-5p	0.219	-0.2176			mmu-miR-465a-5p	0.172	0.111
	mmu-miR-465b-5p					mmu-miR-465b-5p
	rno-miR-466b	0.0526	-1.4739			rno-miR-466b
	rno-miR-466c	0.1637	-2.6439			rno-miR-466c	0.1637	-6.6439
	mmu-miR-466h					mmu-miR-466h
	mmu-miR-467a					mmu-miR-467a
	mmu-miR-467c					mmu-miR-467c
	mmu-miR-467d					mmu-miR-467d
	mmu-miR-467e	0.9431	6.965			mmu-miR-467e
	mmu-miR-470					mmu-miR-470
	mmu-miR-484	0.8327	0.9107			mmu-miR-484	1.4724	-0.2176
	mmu-miR-486	0.3516	0.3896			mmu-miR-486	0.1355	0.0704
	mmu-miR-487b	0.3615	0.4957			mmu-miR-487b	0.6904	-1.2863
	mmu-miR-489	0.0526	-1.2863			mmu-miR-489	0.1637	3.3757
	mmu-miR-491	0.4647	2.8817			mmu-miR-491
	mmu-miR-493					mmu-miR-493
	mmu-miR-494	0.3002	0.433			mmu-miR-494	0.2027	-0.2688
	mmu-miR-495	0.0526	0.516			mmu-miR-495	0.4647	-4.3219
	mmu-miR-497	0.2255	0.0976			mmu-miR-497	0.1029	0.0841
	mmu-miR-499	0.0255	-0.0291			mmu-miR-499	0.6757	-0.3585
	mmu-miR-500	0.8416	1.384			mmu-miR-500	0.3028	-0.6897
	mmu-miR-501-3p	0.699	-3.8365			mmu-miR-501-3p	0.1637	3.5447
	mmu-miR-503	0.3979	0.2869			mmu-miR-503	0.9626	-0.6666
	mmu-miR-504	0.1637	-6.6439			mmu-miR-504
	mmu-miR-505					mmu-miR-505
	mmu-miR-509-3p	0.4647	3.3234			mmu-miR-509-3p
	mmu-miR-509-5p	0.1637	1.3674			mmu-miR-509-5p	0.4647	-3.6439
	mmu-miR-511	0.2733	-0.5564			mmu-miR-511	0.1637	0.7225
	mmu-miR-532-3p	0.0635	0.0841			mmu-miR-532-3p	0.0526	-0.1844
	mmu-miR-532-5p	0.0448	0.0704			mmu-miR-532-5p	0.2472	0.275
	rno-miR-532-5p	0.3152	0.3674			rno-miR-532-5p	0.1373	0.1506
	mmu-miR-539	0.6326	0.433			mmu-miR-539	0.4647	1.281
	mmu-miR-540-3p	0.011	0.0144			mmu-miR-540-3p	0.1637	-3.0589
	mmu-miR-540-5p					mmu-miR-540-5p
	ath-miR159a					ath-miR159a
	mmu-miR-542-3p	0.2147	0.3103			mmu-miR-542-3p	0.0526	0.0144
	mmu-miR-542-5p	0.1421	0.2141			mmu-miR-542-5p	0.1851	-0.074
	mmu-miR-543	0.0526	0.0566			mmu-miR-543	0.1612	2.6645
	rno-miR-543					rno-miR-543
	mmu-miR-544	0.1637	2.669			mmu-miR-544
	mmu-miR-551b	0	2.3785			mmu-miR-551b	0.6126	-0.6215
	mmu-miR-574-3p	0.3134	0.2016			mmu-miR-574-3p	0.4815	-0.152
	mmu-miR-582-3p	1.5376	8.3587			mmu-miR-582-3p	0.699	-2.3959
	mmu-miR-582-5p	0.1637	3.6462			mmu-miR-582-5p
	mmu-miR-590-5p	0.4685	0.5945			mmu-miR-590-5p	0.3134	-1.2515
	mmu-miR-598	0.1637	3.7038			mmu-miR-598	0.1637	-3.1844
	rno-miR-598-5p					rno-miR-598-5p
	mmu-miR-615-3p					mmu-miR-615-3p
	mmu-miR-615-5p					mmu-miR-615-5p
	mmu-miR-654-3p					mmu-miR-654-3p	0	0
	mmu-miR-654-5p					mmu-miR-654-5p
	mmu-miR-665					mmu-miR-665
	mmu-miR-666-5p	0.2557	0.4436			mmu-miR-666-5p	0	-0.0145
	mmu-miR-669a	0.1637	1.9782			mmu-miR-669a
	mmu-miR-671-3p	0.6038	1.1953			mmu-miR-671-3p	0.3565	0.7485
	mmu-miR-672	0.4225	0.3561			mmu-miR-672	0.0526	0.1243
	rno-miR-673	0.3468	1.4854			rno-miR-673	0.1637	-0.1203
	mmu-miR-674	0.0841	-0.1203			mmu-miR-674	0.3449	-0.7859
	mmu-miR-708	0.2636	-0.2688			mmu-miR-708	0.4647	-3.8365
	mmu-miR-741	0.4202	-1.3219			mmu-miR-741
	mmu-miR-742					mmu-miR-742
	rno-miR-742					rno-miR-742
	mmu-miR-743b-3p					mmu-miR-743b-3p
	mmu-miR-743b-5p					mmu-miR-743b-5p
	mmu-miR-743a	2.3979	-1.2515			mmu-miR-743a	1.1637	-1.0893
	rno-miR-743b	0.1637	-3.1844			rno-miR-743b	0.4647	-3.1844
	mmu-miR-744	0.1385	0.1635			mmu-miR-744	0.3947	0.1635
	rno-miR-758	0.0526	-0.2009			rno-miR-758	0.1637	-2.6439
	rno-miR-760-5p					rno-miR-760-5p
	mmu-miR-770-3p					mmu-miR-770-3p
	mmu-miR-802					mmu-miR-802	0.0526	-0.2863
	mmu-miR-871					mmu-miR-871
	rno-miR-871					rno-miR-871
	mmu-miR-872	0.1972	0.2388			mmu-miR-872	0.0227	-0.0291
	mmu-miR-873	0.1637	-1.4344			mmu-miR-873
	mmu-miR-874	0.4271	-1.0589			mmu-miR-874	0.1778	0.5753
	mmu-miR-875-3p	0.1637	-3.3219			mmu-miR-875-3p
	mmu-miR-876-3p					mmu-miR-876-3p
	mmu-miR-876-5p					mmu-miR-876-5p
	rno-miR-878	0.1637	2.7698			rno-miR-878
	mmu-miR-878-5p					mmu-miR-878-5p
	mmu-miR-879					mmu-miR-879
	mmu-miR-881					mmu-miR-881
	rno-miR-881	0.1637	3.1922			rno-miR-881
	mmu-miR-883a-3p					mmu-miR-883a-3p	0	0
	mmu-miR-883b-3p					mmu-miR-883b-3p
	mmu-miR-883a-5p					mmu-miR-883a-5p
	mmu-miR-125b-3p	0.1637	-3.3219			mmu-miR-125b-3p	0.1637	-3.6439
	mmu-miR-143	0.3747	0.2265			mmu-miR-143	0.1669	-0.074
	rno-miR-219-1-3p	0.0526	0.6871			rno-miR-219-1-3p
	rno-miR-219-2-3p	0.8928	2.6781			rno-miR-219-2-3p	0.8268	-2.5564
	rno-miR-224	0.1637	3.7506			rno-miR-224	0.153	-0.2345
	mmu-miR-324-3p	0.00086946	0			mmu-miR-324-3p	0.1637	-0.5146
	mmu-miR-351	0.3134	0.3785			mmu-miR-351	0.1555	0.0566
	rno-miR-381	0.1637	3.2675			rno-miR-381
	rno-miR-409-5p					rno-miR-409-5p
	rno-miR-450a	0.0462	0.0426			rno-miR-450a	0.2676	-0.152
	mmu-miR-452	0.1637	-0.737			mmu-miR-452	0.1637	-4.6439
	mmu-miR-464	0.1637	-2.8365			mmu-miR-464
	mmu-miR-467b					mmu-miR-467b
	mmu-miR-468					mmu-miR-468
	mmu-miR-469					mmu-miR-469
	mmu-miR-488					mmu-miR-488
	mmu-miR-490	0.4868	0.7049			mmu-miR-490	0.1701	0.1763
	mmu-miR-496	0.4584	-0.6439			mmu-miR-496	0.6364	-0.7859
	rno-miR-505	0.1637	3.7071			rno-miR-505	0.1637	-3.6439
	mmu-miR-546	0.1637	4.9241			mmu-miR-546
	mmu-miR-547	1.6498	-0.6666			mmu-miR-547	1.1278	-1.6897
	mmu-miR-652	0.1637	0.1506			mmu-miR-652	0.8928	0.8953
	mmu-miR-667	0.3298	0.3334			mmu-miR-667	0.4622	-0.304
	mmu-miR-668	0.1637	-2.8365			mmu-miR-668
	mmu-miR-670					mmu-miR-670
	mmu-miR-675-3p	0.0287	0.0426			mmu-miR-675-3p	0.1637	3.4854
	mmu-miR-675-5p					mmu-miR-675-5p
	mmu-miR-676					mmu-miR-676	0.1637	1.516
	mmu-miR-677					mmu-miR-677
	mmu-miR-679					mmu-miR-679
	mmu-miR-680	0.1637	0.6599			mmu-miR-680
	mmu-miR-682					mmu-miR-682
	mmu-miR-683					mmu-miR-683
	mmu-miR-684					mmu-miR-684
	mmu-miR-685	0.5969	0.6781			mmu-miR-685	0.4622	-0.5564
	mmu-miR-686					mmu-miR-686
	mmu-miR-687	0.1543	0.3103			mmu-miR-687	0.9172	-0.3771
	mmu-let-7a	0.3883	-0.2345			mmu-let-7a	0.1013	0.0566
	mmu-let-7f	0.7905	-0.4941			mmu-let-7f	0.1152	-0.1047
	mmu-miR-106b	0.1726	0.2141			mmu-miR-106b	0.0526	-0.0589
	mmu-miR-155	0.2749	0.516			mmu-miR-155	0.1057	0.0566
	mmu-miR-17	0.3134	0.263			mmu-miR-17	0.1101	0.0426
	mmu-miR-23a	0.0768	0.189			mmu-miR-23a	0.1637	-1.3585
	mmu-miR-29a	0.5287	-0.3603			mmu-miR-29a	0.0070049	0
	mmu-miR-30a	0.3134	-0.1125			mmu-miR-30a	0.2083	-0.0893
	mmu-miR-30e	0.0506	-0.0425			mmu-miR-30e	0.0975	0.0426
	mmu-miR-31	0.0043648	0			mmu-miR-31	0.4461	0.3334
	mmu-miR-34b-3p	0.5171	-0.2515			mmu-miR-34b-3p	0.1561	-0.1681
	mmu-miR-92a	0.4647	0.2141			mmu-miR-92a	0.0414	0.0286
	rno-miR-190b	0.082	-0.1844			rno-miR-190b	0.0526	-0.0145
	mmu-miR-129-5p					mmu-miR-129-5p
	mmu-miR-187	0.1198	0.2987			mmu-miR-187	0.4647	-3.8365
	mmu-miR-188-3p					mmu-miR-188-3p	0.1637	5.0652
	mmu-miR-106a	0.1649	0.1763			mmu-miR-106a	0.2907	-0.0893
	mmu-miR-188-5p	0.4647	0.4005			mmu-miR-188-5p	1.5376	1.4436
	mmu-miR-302b	0.1637	4.1243			mmu-miR-302b
	mmu-miR-322	0.0137	0.0144			mmu-miR-322	0.5751	0.189

## Sheet: mRNAs expression
	Adrbk1						Akap12						Amotl1						Bbs1						Calml3						Dab2						Dnmt3a						Gpr22						Hbegf
	NP - 12d (n=8)	LP - 12d (n=8)	NP - 16w (n=8)	LP - 16w (n=6)			NP - 12d (n=8)	LP - 12d (n=6)	NP - 16w (n=8)	LP - 16w (n=6)			NP - 12d (n=8)	LP - 12d (n=8)	NP - 16w (n=7)	LP - 16w (n=6)			NP - 12d (n=8)	LP - 12d (n=8)	NP - 16w (n=8)	LP - 16w (n=6)			NP - 12d (n=7)	LP - 12d (n=6)	NP - 16w (n=6)	LP - 16w (n=5)			NP - 12d (n=7)	LP - 12d (n=8)	NP - 16w (n=6)	LP - 16w (n=6)			NP - 12d (n=8)	LP - 12d (n=7)	NP - 16w (n=7)	LP - 16w (n=7)			NP - 12d (n=7)	LP - 12d (n=6)	NP - 16w (n=6)	LP - 16w (n=6)			NP - 12d (n=7)
	0.8701	1.07	1.2321	1.2956			1.1569	1.8517	1.9816	0.5495			0.9133	1.293	1.0598	0.6957			0.5814	0.8329	1.1539	1.1512			0.8181	0.4635	2.2237	1.5504			1.2221	0.9372	0.8978	0.9359			1.2713	2.9862	1.2111	1.2504			0.844	0.4843	0.7864	1.3777			0.845
	0.6946	0.7887	0.7841	1.0175			0.8014	0.8983	0.5755	0.8408			0.65	0.7953	0.7621	1.1006			0.9116	0.5819	1.023	1.261			0.6381	0.608	0.2642	0.3954			0.7852	0.9032	0.6774	1.1438			0.6048	2.5205	0.4482	1.5808			0.6315	0.7529	1.2956	2.9286			0.7476
	1.1138	1.1123	0.9922	1.3924			1.1668	0.6504	0.5808	0.7709			1.2234	1.5562	1.0152	0.9854			1.7457	0.7817	0.8179	1.2223			1.4026	0.3754	0.7167	0.6161			1.0206	1.2566	0.9205	0.9962			1.1048	2.1803	1.7283	1.4615			0.5898	0.6101	1.6048	1.6726			1.0421
	1.4739	1.5815	1.2525	1.047			1.4514	1.1204	0.6545	0.806			1.4935	1.6914	0.7242	1.3017			1.3004	0.9878	1.0339	1.6062			0.9557	0.6042	0.8434	1.5093			1.0725	2.109	0.6268	1.1243			1.8127	2.8829	1.2722	1.6028			0.515	0.2495	0.2698	1.3469			0.9705
	0.9528	0.4948	1.0408	1.3444			0.8101	1.0236	0.7523	0.5652			0.968	0.4283	1.3365	0.8661			1.0981	0.4448	0.8806	1.8281			1.5721	0.3017	0.8747	0.4411			0.9052	0.7448	1.866	0.7863			1.4988	1.3589	0.6179	0.9923			0.8316	0.5034	1.2816	3.4076			1.2217
	0.8342	0.9399	0.5681	1.5695			0.9136	1.0576	1.4576	0.832			0.7826	1.0602	1.3043	1.4705			0.7184	0.6143	0.9176	1.8999			0.6713	0.7302	1.0774				1.0855	1.0803	1.0115	2.1342			0.9312	1.3571	0.8524	1.3555			1.6679	1.5877	0.7618	1.9986			1.19
	1.0726	0.7961	1.0317				0.761		1.2034				1.0835	0.6306	0.798				0.8366	0.6559	1.3935				0.942						0.909	0.7712					0.3888	2.8033	0.8698	2.5448			1.9203						0.9831
	0.9882	1.1262	1.0985				0.9387		0.7942				0.8856	0.9158					0.8078	0.4133	0.7797											0.9297					0.3876
[truncated: 63 more columns]

## Sheet: Western blots
	BBS1						Calml3						Dnmt3a						Oxct1						Rictor
	NP - 12d (n=12)	LP - 12d (n=12)	NP - 16w (n=9)	LP - 16w (n=12)			NP - 12d (n=8)	LP - 12d (n=11)	NP - 16w (n=8)	LP - 16w (n=11)			NP - 12d (n=5)	LP - 12d (n=7)	NP - 16w (n=5)	LP - 16w (n=7)			NP - 12d (n=9)	LP - 12d (n=13)	NP - 16w (n=11)	LP - 16w (n=15)			NP - 12d (n=10)	LP - 12d (n=9)	NP - 16w (n=5)	LP - 16w (n=6)
	95.2644	99.5975	97.7395	117.588			87.9601	89.4419	93.3981	108.658			102.791	132.619	80.7191	143.945			99.8203	103.877	84.3189	121.868			91.1182	95.7294	118.577	101.674
	105.054	98.382	92.0004	122.168			88.3863	78.4218	93.288	98.7674			94.5796	198.735	107.391	104.221			97.5078	99.5787	115.869	115.529			108.578	109.228	92.3866	86.274
	104.114	107.134	93.3776	104.809			102.263	89.7869	108.805	100.666			112.431	107.971	109.35	121.341			101.269	110.144	109.848	116.405			112.343	122.092	91.086	91.0821
	103.325	91.7113	116.883	83.5309			97.6961	77.7939	104.509	102.215			104.529	133.481	98.7911	90.3943			101.403	104.652	89.9645	126.523			96.9171	98.9642	94.7486	97.2387
	93.5917	92.6676	84.0538	113.638			123.695	92.7421	92.4324	112.622			85.669	119.766	103.749	92.438			94.554	99.6246	104.691	106.949			91.0439	92.0518	103.202	119.411
	98.6518	96.1559	101.016	120.183			106.084	102.764	105.968	87.6418				163.83		91.2389			99.2321	99.5744	109.529	105.455			87.9613	120.323		120.001
	109.287	93.7278	98.6275	110.988			88.5233	101.154	90.1142	117.261				132.611		114.533			101.186	107.569	99.3821	117.251			105.739	94.2983
	98.7425	99.7574	108.514	114.949			105.393	86.8236	111.486	77.7031									102.083	115.498	98.1534	108.665			102.385	108.626
	98.4374	84.8593	110.349	111.533				81.606		127.761									102.946	128.273	97.5047	168.673			102.681	116.422
	100.336	86.4398		112.422				71.2218		98.7588										114.856	84.8399	161.985			101.234
	97.1112	89.7783		122.96				55.0339		93.4846										123.19	105.9	294.734
	96.0855	96.0944		104.973																126.615		139.501
																				126.298		104.086
																						99.9015
																						112.458
